# Supplementary material for: Combined Metabolome and Transcriptome Analysis Highlights the Host’s Influence on Cistanche deserticola Metabolite Accumulation
Source: Int J Mol Sci. 2023 Apr 27;24(9):7968. doi: 10.3390/ijms24097968 (PMC10178529; doi:10.3390/ijms24097968)
Supplement: Supplementary file 1 [file ijms-24-07968-s001.zip]

Archive with 1 entries (1 files):
- ijms-2286604-supplementary.pdf
